# Supplementary material for: Tillage practices and straw-returning methods affect topsoil bacterial community and organic C under a rice-wheat cropping system in central China
Source: Sci Rep. 2016 Sep 9;6:33155. doi: 10.1038/srep33155 (PMC5017303; doi:10.1038/srep33155)
Supplement: Supplementary Information [file srep33155-s1.xls]

## Sheet: High-throughput sequencing-genu
Treatment	Gemmatimonas	Rudaea	Sphingomonas	Caulobacter	Dokdonella	Rhodanobacter	Mycobacterium	Phenylobacterium	Nitrospira	Gemmata	Telmatospirillum	Schlesneria	Pseudomonas	Pirellula	Dyella	Zavarzinella	Methylococcus	Burkholderia	Clostridium	Pseudolabrys	Blastochloris	Arcicella	Bacillus
CTNS	128	126	63	62	20	26	42	45	31	31	34	35	17	21	27	26	23	11	16	6	13	14	10
	138	121	61	65	21	23	40	36	32	36	32	32	16	21	26	35	23	10	14	6	14	15	9
	139	129	62	71	23	25	37	45	31	32	35	30	17	23	30	30	20	12	14	6	15	16	11
CTS	247	223	67	63	31	77	52	43	40	34	33	34	32	36	27	17	25	17	18	18	19	17	14
	260	232	63	66	44	69	55	36	42	34	35	29	30	33	36	11	21	20	18	21	18	18	16
	265	239	59	58	42	79	50	42	41	31	30	32	35	31	37	30	18	25	22	20	17	18	17
NTNS	213	182	71	67	44	25	43	31	34	36	36	26	20	25	28	30	23	14	16	26	14	15	14
	218	184	71	73	47	22	43	37	32	32	35	28	19	24	29	37	21	14	14	20	11	14	13
	240	189	76	64	35	25	45	33	33	35	34	29	25	26	27	29	25	15	26	20	15	13	17
NTS	356	255	82	82	111	81	52	47	45	45	38	33	43	27	26	31	26	34	26	23	22	18	21
	362	268	80	83	107	78	53	38	42	43	41	35	47	25	25	34	25	34	28	24	24	19	23
	374	243	81	84	110	85	55	46	42	42	43	33	51	28	27	34	25	38	28	25	23	19	25
Phylum	Class	Order	Family	Genus
Actinobacteria	Actinobacteria	Actinomycetales	Mycobacteriaceae	Mycobacterium
Bacteroidetes	Sphingobacteria	Sphingobacteriales	Cytophagaceae	Arcicella
Firmicutes	Bacilli	Bacillales	Bacillaceae	Bacillus
	Clostridia	Clostridiales	Clostridiaceae	Clostridium
Gemmatimonadetes	Gemmatimonadetes	Gemmatimonadales	Gemmatimonadaceae	Gemmatimonas
Nitrospira	Nitrospira	Nitrospirales	Nitrospiraceae	Nitrospira
Planctomycetes	Planctomycetacia	Planctomycetales	Planctomycetaceae	Gemmata
		Planctomycetales	Planctomycetaceae	Pirellula
		Planctomycetales	Planctomycetaceae	Schlesneria
		Planctomycetales	Planctomycetaceae	Zavarzinella
Proteobacteria	Alphaproteobacteria	Caulobacterales	Caulobacteraceae	Caulobacter
		Caulobacterales	Caulobacteraceae	Phenylobacterium
		Rhizobiales	Hyphomicrobiaceae	Blastochloris
		Rhizobiales	Xanthobacteraceae	Pseudolabrys
		Rhodospirillales	Rhodospirillaceae	Telmatospirillum
		Sphingomonadales	Sphingomonadaceae	Sphingomonas
	Betaproteobacteria	Burkholderiales	Burkholderiaceae	Burkholderia
	Gammaproteobacteria	Methylococcales	Methylococcaceae	Methylococcus
		Pseudomonadales	Pseudomonadaceae	Pseudomonas
		Xanthomonadales	Xanthomonadaceae	Dokdonella
		Xanthomonadales	Xanthomonadaceae	Dyella
		Xanthomonadales	Xanthomonadaceae	Rhodanobacter
		Xanthomonadales	Xanthomonadaceae	Rudaea

## Sheet: PLFA
nmol g-1
Treatment	iC14:0	C14:0	iC15:0	aC15:0	C15:0	iC16:0	C16:1w5c	C16:0	10Me17:0	iC17:0	aC17:0	C17:0	10Me18:0	C18:2w6,9(c,c)	C18:1w9c	C18:1w9t	iC18:0	C18:0	10Me19:0	iC19:0	Cyc19:0	C19:0	C20:0	C22:0	C23:0	C24:0
CTNS	0.0432565	0.13	0.41	0.24	0.162916	0.653913	0.0379295	2.54	0.807393	0.333	0.22	0.150632	0.11	0.232604	0.223162	0.04	0.01	0.718017	0.404286	0.122645	0.5	8.53224	0.355151	0.765882	1	0.78
	0.0409975	0.13	0.405225	0.21	0.15	0.65	0.0470421	2.53	0.8	0.3152	0.219913	0.130392	0.12	0.230371	0.202438	0.03	0.01	0.732985	0.399077	0.107678	0.49	8.53224	0.362555	0.781847	1	0.8
	0.0421387	0.12	0.42	0.22	0.135964	0.63	0.0424388	2.53	0.8	0.34	0.240388	0.140616	0.1	0.236448	0.212906	0.04	0.01	0.725424	0.401708	0.115239	0.48	8.53224	0.358815	0.773782	1	0.79
CTS	0.17	0.31	1.11	0.5	0.24	1.19219	0.15	3.39	1.3	0.921733	0.70881	0.29	0.27	0.89	0.56	0.15	0.34	1.44	1.2	0.26	2.4	8.53224	0.97	2.69	2	1.23
	0.17	0.32	1.1	0.499602	0.24	1.1	0.14	3.45	1.3	0.9	0.702674	0.32	0.27	0.88	0.57	0.14	0.33	1.45	1.23861	0.24	2.41	8.53224	0.97	2.78	2.01	1.22
	0.18	0.31	1.12	0.52	0.23	1.1	0.13	3.45	1.32	0.92	0.741469	0.31	0.26	0.87	0.58	0.14	0.34	1.47	1.22	0.25	2.41	8.53224	0.95	2.7	2.04	1.23
NTNS	0.1	0.18	1	0.42	0.2	0.75	0.08	3	0.9	0.52	0.34	0.24	0.2	0.5	0.3	0.08	0.04	1.27191	0.52	0.21	1.3	8.53224	0.478844	1.1	1.2	0.99
	0.1	0.17	1	0.42	0.2	0.747982	0.08	3	0.9	0.52	0.35	0.25	0.201141	0.5	0.299024	0.07	0.04	1.23	0.529044	0.22	1.31	8.53224	0.46	1.12	1.23	0.98
	0.11	0.17	1	0.41	0.21	0.74	0.08	3	0.91	0.5	0.32	0.24	0.2	0.51	0.302189	0.08	0.03	1.22	0.53	0.21	1.28	8.53224	0.46	1.13	1.21	0.97
NTS	0.32	0.93	1.4	1.21	0.52	1.70994	0.23	4.12	1.3	1.23	0.94	0.590126	0.61	1.52	0.81	0.43	0.83	2.03	1.8	0.42	4.89	8.53224	1.2	3	2.23	1.87748
	0.32	0.92	1.41	1.2	0.5	1.71	0.24	4.13	1.32	1.22	0.967932	0.57	0.62	1.53	0.82	0.43	0.84	2.04	1.84	0.422004	4.87	8.53224	1.17118	3.02	2.2	1.89
	0.32	0.8883	1.41	1.2	0.521282	1.72	0.23	4.15	1.31	1.23	0.92	0.547667	0.63	1.5	0.8	0.43	0.83	2.04	1.82	0.41	4.82	8.53224	1.23	3.04	2.2	1.87
Treatment	Total PLFAs (nmol g-1)	Bacterial PLFA (nmol g-1)	Gram-positive bacterial PLFA (nmol g-1)	Gram-negative bacterial PLFA (nmol g-1)	G+/G-	MUFA/STFA
CTNS	10.9908	2.83391	2.03281	0.801091	2.53756	0.0456019
	10.8957	2.72849	1.95901	0.76948	2.54589	0.0422316
	10.9059	2.79311	2.01777	0.775345	2.60241	0.0449222
CTS	24.6827	8.46273	5.20273	3.26	1.59593	0.0684713
	24.7509	8.30228	5.04228	3.26	1.54671	0.0666144
	24.7915	8.43147	5.17147	3.26	1.58634	0.0669819
NTNS	15.9208	5.14	3.38	1.76	1.92045	0.0531131
	15.9272	5.15701	3.39798	1.75902	1.93174	0.0519703
	15.8222	5.06219	3.32	1.74219	1.90565	0.0536805
NTS	36.1475	14.4199	8.05994	6.36	1.26729	0.0891038
	36.2011	14.4499	8.08994	6.36	1.272	0.0906261
	36.0672	14.32	8.04	6.28	1.28025	0.0885533
